# Supplementary material for: Genomic Characterization and Copy Number Variation of Bacillus anthracis Plasmids pXO1 and pXO2 in a Historical Collection of 412 Strains
Source: mSystems. 2018 Aug 14;3(4):e00065-18. doi: 10.1128/mSystems.00065-18 (PMC6093989; doi:10.1128/mSystems.00065-18)
Supplement: TABLE S2 [file sys004182255st2.xlsx]

## Sheet: Sheet2
					Chromosome statistics					pXO1 statistics			pXO2 statistics		Data availability
Strain ID	# Contigs (chrm) ≥500 bps	N50	GC%	Estimated genome size	Average Seq depth	Completeness % (checkM)	Contamination % (checkM)	Strain Heterogeneity (checkM)	# Contigs (pXO1) ≥500 bps	Average Seq depth (pXO1)	Estimated pXO1 copy number	# Contigs (pXO2) ≥500 bps	Average Seq Depth (pXO2)	Estimated pXO2 copy number	BIOSAMPLE	SRA
2000031001	25	587192	35.2	5171414	61.7874	98.7	0.39	0	0	0.235086	0.00380476	0	0.418745	0.00677719	SRS2341485	SRR5811191
2000031004	29	867995	35.2	5209736	64.2721	98.88	0.44	0	0	0.362455	0.00563937	0	0.571227	0.00888763	SRS2341484	SRR5811192
2000031006	37	365282	35.1	5447013	100.175	98.88	0.39	0	4	457.3	4.56501	1	179.713	1.79398	SRS2341483	SRR5811193
2000031008	39	369840	35.1	5446391	126.948	98.73	0.39	0	4	327.314	2.57833	1	316.21	2.49087	SRS2341482	SRR5811194
2000031009	22	899083	35.2	5252263	55.422	98.71	0.39	0	0	0.862735	0.0155667	1	107.68	1.9429	SRS2341489	SRR5811187
2000031015	25	867966	35.2	5266349	54.0392	98.88	0.39	0	0	0.244278	0.00452039	1	119.391	2.20934	SRS2341693	SRR5810983
2000031021	25	868273	35.2	5277220	16.6	98.74	0.39	0	0	0	0	1	439	2.64	SRS2440954	SRR5947105
2000031023	36	331577	35.1	5428770	95.7017	98.88	0.39	0	4	352	3.67946	1	188.02	1.96465	SRS2341487	SRR5811189
2000031024	26	873826	35.1	5351236	55.6377	98.88	0.39	0	4	177	3.18379	0	0.958547	0.0172284	SRS2341486	SRR5811190
2000031027	37	363617	35.1	5441491	124.063	98.74	0.39	0	4	489	3.93962	1	242.127	1.95165	SRS2341521	SRR5811155
2000031028	24	902995	35.2	5174844	68.7056	98.88	0.39	0	0	2	0.0251108	0	0.68659	0.00999321	SRS2341510	SRR5811169
2000031030	41	364687	35.1	5487203	124.456	98.88	0.44	0	4	477	3.82608	1	230.814	1.85458	SRS2341517	SRR5811159
2000031031	37	369869	35.1	5446009	165.872	98.88	0.39	0	4	833	5.02432	1	364.974	2.20033	SRS2341516	SRR5811160
2000031036	21	868329	35.2	5158903	62.1823	98.83	0.39	0	0	0	0.0037682	0	0.349886	0.00562677	SRS2341515	SRR5811161
2000031037	22	868154	35.2	5158530	66.961	98.79	0.39	0	0	0	0.0056587	0	0.867543	0.0129559	SRS2341514	SRR5811162
2000031038	34	369872	35.1	5448861	194	98.73	0.39	0	4	672	3.46388	1	488.057	2.46718	SRS1063356	SRR2339628
2000031039	41	331577	35.1	5445435	153.103	98.88	0.39	0	4	505	3.29646	1	288.019	1.88122	SRS2341511	SRR5811164	MEDOID
2000031040	25	586745	35.2	5173235	47.4679	98.83	0.39	0	0	0	0.00403531	0	0.496989	0.01047	SRS2341509	SRR5811165
2000031041	22	896050	35.2	5251695	68.2662	98.81	0.39	0	0	0	0.0080226	1	139.12	2.0379	SRS2341513	SRR5811166
2000031042	30	375403	35.1	5348922	57.6529	98.88	0.39	0	4	169	2.92872	0	0.80364	0.0139393	SRS2341507	SRR5811167
2000031043	24	866810	35.2	5172218	51.2406	98.86	0.39	0	0	0.350565	0.00684155	0	0.606025	0.0118271	SRS2341508	SRR5811168
2000031044	24	868080	35.2	5172521	169.109	98.88	0.39	0	0	0.551085	0.00325876	0	0.952958	0.00563518	SRS2341460	SRR5811216
2000031045	24	786593	35.2	5264885	56.724	98.74	0.39	0	0	0.357281	0.00629858	1	121.769	2.14669	SRS2341461	SRR5811215
2000031046	21	896063	35.2	5247284	65.7917	98.81	0.39	0	0	0.545305	0.00828836	1	158.01	2.40166	SRS2341458	SRR5811218
2000031048	31	787026	35.1	5448365	122.827	98.81	0.39	0	4	494.07	4.02249	1	279.861	2.2785	SRS2341459	SRR5811217
2000031049	25	586692	35.2	5170547	55.6541	98.88	0.48	0	0	0.394984	0.00709713	0	0.608135	0.010927	SRS2341614	SRR5811061
2000031051	34	263022	35.2	5269604	43.5182	98.86	0.34	0	0	0.378857	0.00870572	1	120.69	2.77332	SRS2341605	SRR5811070
2000031052	33	331686	35.2	5272194	161.286	98.68	0.62	0	0	0.923942	0.00572861	3	580.284	3.59787	SRS2341462	SRR5811214
2000031054	27	868008	35.2	5266847	53.185	98.88	0.39	0	0	0.40192	0.00755702	1	130.061	2.44545	SRS2341463	SRR5811213
2000031057	26	586974	35.2	5172659	187.282	98.46	0.39	0	0	1.01768	0.00543395	0	0.974576	0.00520379	SRS2341671	SRR5811005
2000031075	34	866991	35.1	5349795	94.162	98.88	0.39	0	4	250.965	2.66525	0	0.988601	0.0104989	SRS2341639	SRR5811037
2000031131	31	369819	35.1	5431980	164.044	98.85	0.39	0	4	522.913	3.18765	1	349.01	2.12754	SRS2341718	SRR5810957	MEDOID
2000031442	36	369904	35.1	5449905	131.767	98.88	0.39	0	4	451.67	3.42778	1	298.078	2.26216	SRS2341717	SRR5810958
2000031515	26	562117	35.2	5266900	58.5329	98.47	0.39	0	0	0.547782	0.00935853	1	113.403	1.93742	SRS2341684	SRR5810992
2000031516	24	574753	35.2	5259834	69.4577	98.86	0.39	0	0	0.619062	0.00891279	1	222.931	3.20959	SRS2341719	SRR5810956
2000031518	32	369737	35.1	5348660	53.5451	98.88	0.39	0	5	130.651	2.44002	0	0.857631	0.016017	SRS2341722	SRR5810953
2000031519	23	899744	35.2	5172081	47.9427	98.58	0.39	0	0	0.169256	0.00353037	0	0.458711	0.00956789	SRS2341721	SRR5810954
2000031522	27	735545	35.2	5267838	54.5888	98.58	0.39	0	0	0.481236	0.00881566	1	139.188	2.54975	SRS2341724	SRR5810951
2000031523	25	868313	35.2	5172306	48.5965	98.88	0.39	0	0	0.309944	0.00637791	0	0.510487	0.0105046	SRS2341723	SRR5810952
2000031524	25	870878	35.2	5175225	61.6829	98.75	0.39	0	0	1.72118	0.0279036	0	0.557096	0.00903161	SRS2341728	SRR5811248
2000031525	34	369901	35.1	5352020	76.0481	98.74	0.39	0	5	186.08	2.44688	0	1.17831	0.0154942	SRS2341726	SRR5810950
2000031526	29	568690	35.1	5350257	88.5517	98.74	0.39	0	5	250.078	2.82409	0	1.50046	0.0169444	SRS2341685	SRR5810991
2000031681	27	867796	35.1	5340127	78.3541	98.88	0.39	0	4	91.2104	1.16408	0	1.07602	0.0137328	SRS2341687	SRR5810989
2000031682	32	364660	35.2	5299273	135	98.88	0.39	0	2	144	1.07	0	3.87816	0.0220731	SRS2341689	SRR5810988
2000031688	23	899645	35.2	5171627	79.8354	98.88	0.39	0	0	0.271965	0.00340657	0	0.785081	0.00983375	SRS2341681	SRR5810995
2000031691	25	868032	35.2	5172643	61.8909	98.71	0.39	0	0	0.489878	0.00791518	0	0.64557	0.0104308	SRS2341682	SRR5810994
2000031692	24	868323	35.2	5172081	80.4112	98.88	0.39	0	0	0.790244	0.00982754	0	0.811127	0.0100872	SRS2341683	SRR5810993
2000031694	28	868214	35.1	5350787	73.5723	98.88	0.39	0	4	268.11	3.64418	0	1.29799	0.0176424	SRS2341603	SRR5811073
2000031695	22	899631	35.2	5171292	75.5186	98.86	0.39	0	0	0.632823	0.0083797	0	0.777277	0.0102925	SRS2341688	SRR5810987
2000031707	22	871347	35.2	5174550	56.1972	98.23	0.39	0	0	1.59689	0.0284159	0	0.628803	0.0111892	SRS2341643	SRR5811032
2000031709	34	369823	35.1	5447234	202.685	98.59	0.39	0	4	692.971	3.41896	1	446.411	2.20249	SRS2341647	SRR5811028
2000031710	23	897593	35.2	5168133	63.7709	98.6	0.39	0	0	0.557965	0.00874952	0	0.676256	0.0106044	SRS2341648	SRR5811029
2000031754	25	571909	35.2	5157033	136.039	98.22	0.39	0	0	0.883871	0.00649719	0	1.48749	0.0109343	SRS2341645	SRR5811030
2000031756	23	868166	35.2	5199133	145.785	98.82	0.44	0	0	0.600348	0.00411804	0	0.940199	0.00644923	SRS2341646	SRR5811031
2000031757	25	586763	35.2	5172556	160.722	98.88	0.39	0	0	0.369335	0.00229797	0	1.62152	0.0100889	SRS2341651	SRR5811024
2000031758	27	586174	35.2	5275122	144.921	98.88	0.39	0	0	0.590055	0.00407156	1	372.266	2.56875	SRS2341654	SRR5811025
2000031762	25	869634	35.2	5267303	141.701	98.6	0.39	0	0	0.949207	0.00669867	1	299.238	2.11176	SRS2341650	SRR5811026
2000031764	28	587045	35.1	5336210	130.299	98.79	0.39	0	4	610.41	4.68469	0	1.83769	0.0141036	SRS2341649	SRR5811027
2000031765	36	364504	35.1	5447032	174.18	98.79	0.39	0	4	842.993	4.83977	1	434.433	2.49416	SRS2341644	SRR5811033
2000031766	30	586950	35.1	5349913	162.865	98.79	0.39	0	4	597.35	3.66775	0	1.9423	0.0119258	SRS2341641	SRR5811034
2000031767	29	450545	35.1	5349806	193.777	98.79	0.39	0	4	704.402	3.63512	0	3.76175	0.0194128	SRS2341611	SRR5811065
2000031770	25	899803	35.1	5336027	143.153	98.79	0.39	0	4	600.502	4.19483	0	2.18926	0.0152932	SRS2341616	SRR5811064
2000032067	36	369835	35.1	5448104	124.095	98.88	0.39	0	4	520.864	4.1973	1	244.951	1.9739	SRS2341607	SRR5811067
2000032073	32	365310	35.1	5447108	161.27	98.88	0.39	0	4	553.618	3.43288	1	262.049	1.62491	SRS2341610	SRR5811066
2000032808	22	867417	35.2	5152664	157.185	98.81	0.39	0	0	0.730798	0.00464929	0	1.75523	0.0111666	SRS2341606	SRR5811069
2000032819	36	364500	35.1	5445573	129.164	98.79	0.39	0	4	483.204	3.74101	1	301.373	2.33326	SRS2341608	SRR5811068
2000032823	33	331518	35.2	5257594	199.72	98.53	0.39	0	0	1.09551	0.00548522	3	763.421	3.82245	SRS2341609	SRR5811071
2000032832	37	364120	35.1	5446673	140.243	98.79	0.39	0	4	605.849	4.32	1	301.492	2.14979	SRS2341632	SRR5811047
2000032838	29	619041	35.1	5426487	110.152	98.58	0.39	0	5	446.007	4.04902	1	245.225	2.22625	SRS1063315	SRR2339125
2000032879	37	331519	35.1	5446304	169.106	98.88	0.39	0	4	1223.59	7.23567	1	405.632	2.39869	SRS2341680	SRR5810996
2000032891	32	369879	35.1	5441731	146.535	98.74	0.39	0	4	392.112	2.6759	1	268.475	1.83216	SRS1063313	SRR2339184
2000032892	37	369457	35.1	5426991	133	98.88	0.67	0	4	463	3.47545	1	328.142	2.51353	SRS2341512	SRR5811163
2000032893	30	420701	35.1	5444538	220.216	98.5	0.39	0	4	572.229	2.59849	1	363.222	1.64939	SRS1063367	SRR2339639
2000032899	23	867634	35.2	5157828	52.2892	98.85	0.39	0	0	0.283248	0.00541696	0	0.38711	0.00740325	SRS2341567	SRR5811108
2000032933	27	899594	35.1	5350313	53.8494	98.86	0.39	0	4	94.316	1.75148	0	0.579136	0.0107547	SRS2341578	SRR5811099
2000032934	26	899900	35.1	5335118	55.8168	98.81	0.39	0	5	161.377	2.8912	0	1.56542	0.0280456	SRS2341576	SRR5811100
2000032945	35	365233	35.1	5445840	112.78	98.84	0.39	0	4	583.069	5.16998	1	254.128	2.25331	SRS1063380	SRR2339653	MEDOID
2000032951	34	345284	35.1	5430836	139.109	98.74	0.39	0	4	528.772	3.80114	1	392.959	2.82483	SRS2341580	SRR5811097
2000032955	22	899944	35.2	5173187	159.665	98.88	0.39	0	0	1.05869	0.00663068	0	1.69354	0.0106068	SRS2341577	SRR5811098
2000032958	23	899676	35.2	5175553	50.5311	98.88	0.39	0	0	1.42235	0.0281481	0	0.45966	0.00909658	SRS2341575	SRR5811103
2000032960	21	902993	35.2	5170698	48.3308	98.79	0.39	0	0	1.34441	0.0278169	0	0.457973	0.0094758	SRS2341572	SRR5811104
2000032964	22	899678	35.2	5175258	60.0996	98.86	0.39	0	0	2.17495	0.036189	0	0.510276	0.0084905	SRS2341573	SRR5811101
2000032967	36	387414	35.1	5441394	144.345	98.88	0.39	0	4	759.758	5.26349	1	327.23	2.267	SRS2341574	SRR5811102
2000032968	84	110477	35.1	5299576	92.0862	95.6	0.42	25	8	544.445	5.91234	1	414.696	4.50334	SRS2341571	SRR5811105
2000032975	39	324598	35.1	5443436	110.356	98.88	0.39	0	4	553.718	5.01758	1	371.655	3.3678	SRS2341570	SRR5811106
2000032979	37	324511	35.1	5437571	119.162	98.88	0.39	0	4	871.88	7.31678	1	382.052	3.20616	SRS2341637	SRR5811038
2000032989	36	324652	35.1	5443948	134.665	98.79	0.39	0	4	776.851	5.76876	1	369.496	2.74381	SRS2341613	SRR5811062
2000032992	37	363805	35.1	5487116	263.339	98.84	0.44	0	4	795.007	3.01895	1	543.611	2.0643	SRS2341642	SRR5811035
2000032998	24	867748	35.2	5172355	174.819	98.58	0.39	0	0	0.893284	0.00510977	0	1.0815	0.00618643	SRS2341545	SRR5811130
2002013004	34	369758	35.1	5444176	104.353	98.79	0.39	0	4	347.804	3.33295	2	326.711	3.13082	SRS1063424	SRR2340119
2002013007	37	263173	35.1	5444997	165.812	98.69	0.39	0	4	976.327	5.88815	1	194.998	1.17602	SRS1063449	SRR2340462
2002013008	656	263158	40.1	6852719	355.334	99.07	4.9	0	4	1196	3.36696	1	609.663	1.71575	SRS2341581	SRR5811095
2002013010	32	369781	35.1	5442159	115.78	98.79	0.39	0	4	640.569	5.53264	1	352.998	3.04886	SRS2341566	SRR5811109
2002013011	35	619527	35.1	5483931	120.74	98.79	0.44	0	4	347.64	2.87925	1	281.074	2.32793	SRS1063471	SRR2340484
2002013014	37	369790	35.1	5445514	134.378	98.64	0.39	0	4	610.342	4.54198	1	429.422	3.19563	SRS1063503	SRR2340514
2002013015	43	285033	35.1	5483115	86.2245	98.79	0.44	0	4	360.825	4.18471	1	255.755	2.96615	SRS1063319	SRR2339213	MEDOID
2002013017	36	364182	35.1	5443962	169.728	98.79	0.39	0	4	591.948	3.48764	1	443.572	2.61343	SRS1063342	SRR2339614
2002013021	35	371080	35.1	5451632	399.295	98.5	0.39	0	4	1376	3.44803	1	758.29	1.89907	SRS2341583	SRR5811093
2002013026	41	263172	35.1	5449170	298.644	98.77	0.39	0	4	1021	3.41947	1	1010.79	3.38462	SRS2341600	SRR5811075
2002013027	37	579955	35.1	5452671	88.8419	98.73	0.39	0	4	236.524	2.6623	1	167.123	1.88113	SRS1063348	SRR2339620
2002013028	38	263154	35.1	5446000	259.396	98.79	0.39	0	4	1006.2	3.879	1	652.957	2.51722	SRS2341540	SRR5811136
2002013032	28	450542	35.1	5430974	88.6265	98.79	0.39	0	4	299.266	3.37671	1	196.952	2.22226	SRS1063350	SRR2339621
2002013053	37	364072	35.1	5444109	300.842	98.79	0.39	0	4	891	2.9632	2	102.274	0.33996	SRS2341541	SRR5811135
2002013055	34	619511	35.1	5480799	137.783	98.64	0.44	0	4	365.784	2.65477	1	267.23	1.93949	SRS1063349	SRR2339622
2002013058	33	369750	35.1	5445253	146.746	98.79	0.39	0	4	504.507	3.43795	1	314.886	2.14578	SRS1063351	SRR2339623
2002013060	28	638443	35.2	5168551	194.775	98.79	0.39	0	0	18.0309	0.0925732	0	1.55181	0.00796722	SRS2341438	SRR5811238
2002013061	25	586761	35.2	5168197	178.758	98.81	0.4	0	0	0.231894	0.00129725	0	1.59241	0.0089082	SRS2341457	SRR5811219
2002013062	29	586313	35.1	5388878	93.7648	97.35	0.39	0	4	275.991	2.94344	1	158.451	1.68988	SRS1063352	SRR2339624
2002013064	36	369841	35.1	5447146	511.018	98.79	0.39	0	4	1637.41	3.20421	1	993.52	1.9442	SRS1063353	SRR2339625
2002013070	25	587029	35.2	5262970	151.455	98.84	0.39	0	0	0.64251	0.00424225	1	340.639	2.24911	SRS2341727	SRR5811247
2002013074	24	868214	35.2	5150599	173.022	98.43	0.39	0	0	0.294642	0.00170292	0	1.05556	0.00610074	SRS2341612	SRR5811063
2002013077	35	369898	35.1	5446240	101.648	98.88	0.39	0	5	388.992	3.82684	1	213.784	2.10317	SRS1063354	SRR2339626
2002013082	28	868427	35.1	5339780	142.429	98.88	0.42	0	4	679.331	4.76962	0	2.34196	0.016443	SRS2341599	SRR5811076
2002013083	26	586846	35.2	5268642	166.988	98.88	0.39	0	0	1.22629	0.00734358	1	416.524	2.49434	SRS2341579	SRR5811096
2002013086	35	417791	35.1	5482272	196.783	98.64	0.44	0	4	503.268	2.55747	1	362.61	1.84269	SRS1063355	SRR2339627
2002013088	24	867791	35.2	5171828	152.159	98.58	0.39	0	0	0.259085	0.00170272	0	0.96614	0.00634953	SRS2341714	SRR5810962
2002013094	43	323669	35.1	5492850	32.9	98.88	0.44	0	5	88	2.67	3	110	3.33	SRS2440953	SRR5947106
2002013096	40	263175	35.1	5447475	169.273	98.53	0.39	0	4	630.308	3.72362	1	446.42	2.63727	SRS1063357	SRR2339629
2002013107	23	899686	35.2	5172262	116.103	98.86	0.39	0	0	0.535453	0.00461188	1	1.06706	0.00919061	SRS2341725	SRR5810963
2002013109	23	899675	35.2	5172301	127.633	98.88	0.39	0	0	1.09281	0.00856217	0	1.00811	0.00789852	SRS2341716	SRR5810959
2002013111	27	587011	35.2	5171375	177.856	96.91	0.46	0	0	4.76838	0.0268103	1	493.569	2.7751	SRS2341624	SRR5811050
2002013115	24	868144	35.2	5166481	158.452	98.88	0.39	0	0	0.201565	0.00127209	0	1.03837	0.00655326	SRS2341672	SRR5811004
2002013118	24	791273	35.3	5057681	161.193	96.34	0.39	0	0	0.429881	0.00266687	0	0.42465	0.00263442	SRS2341673	SRR5811003
2002013119	36	369856	35.1	5445128	133.334	98.88	0.39	0	4	428.933	3.21698	1	266.227	1.99669	SRS1063358	SRR2339630
2002013124	36	364661	35.1	5446842	193.637	98.88	0.39	0	4	646.847	3.34051	1	406.975	2.10174	SRS1063359	SRR2339631
2002013125	38	331571	35.1	5445706	83.9586	98.88	0.39	0	4	428.739	5.10655	1	228.729	2.72431	SRS1063360	SRR2339632
2002013130	36	369565	35.1	5434874	66.7675	98.43	0.39	0	4	229.158	3.43218	1	157.62	2.36073	SRS1063361	SRR2339633
2002013132	33	285231	35.2	5168100	78.7366	94.55	0.4	0	4	501.652	6.37127	1	242.664	3.08197	SRS1063362	SRR2339634
2002013142	42	331402	35.1	5440996	71.5034	98.88	0.39	0	4	263.933	3.69119	1	162.312	2.26999	SRS1063363	SRR2339635
2002013143	39	330663	35.1	5436451	230.276	98.88	0.39	0	4	809.115	3.51368	1	450.518	1.95643	SRS2341674	SRR5811002
2002013147	27	419505	35.1	5430471	141.388	98.67	0.39	0	5	414.224	2.9297	1	257.638	1.82221	SRS1063364	SRR2339636
2002013149	25	868158	35.2	5171657	196.101	98.84	0.39	0	0	0.863231	0.00440196	0	1.38942	0.00708521	SRS2341675	SRR5811001
2002013151	33	365277	35.1	5445481	100.786	98.88	0.39	0	4	353.524	3.50768	1	313.723	3.11277	SRS1063365	SRR2339637
2002013152	28	868161	35.1	5350700	146.544	98.74	0.4	0	4	489.138	3.33783	0	2.23661	0.0152624	SRS2341676	SRR5811000
2002013153	39	255974	35.1	5445956	171.414	98.69	0.39	0	4	547.022	3.19123	1	341.014	1.98941	SRS2341677	SRR5810999
2002013156	22	899605	35.2	5170854	130.83	98.58	0.39	0	0	0.411277	0.0031436	0	0.862587	0.0065932	SRS2341678	SRR5810998
2002013158	21	899586	35.2	5164348	127.106	98.86	0.39	0	0	5.3187	0.0418446	0	1.10249	0.00867377	SRS2341679	SRR5810997
2002013160	24	735464	35.2	5060487	144.035	96.62	0.39	0	0	1.01625	0.00705555	0	1.26657	0.00879346	SRS2341669	SRR5811007
2002013161	26	868030	35.2	5173635	131.857	98.88	0.39	0	0	1.55032	0.0117577	0	0.458816	0.00347966	SRS2341670	SRR5811006
2002013162	28	786253	35.1	5441892	153.273	98.88	0.39	0	4	610.734	3.9846	1	377.49	2.46285	SRS1063366	SRR2339638
2002013163	25	868322	35.2	5267444	155.91	98.88	0.39	0	0	1.44756	0.00928457	1	348.094	2.23265	SRS2341710	SRR5810966
2002013164	26	899667	35.1	5446332	111.196	98.88	0.39	0	4	325.813	2.93008	1	201.731	1.81419	SRS1063368	SRR2339640
2002013165	28	791659	35.1	5447347	133.739	98.88	0.39	0	4	520.476	3.89173	1	323.521	2.41904	SRS1063370	SRR2339641
2002013167	30	868117	35.1	5352504	150.444	98.88	0.39	0	4	329	2.19021	1	10.3008	0.0248396	SRS2341709	SRR5810967
2002013168	23	868251	35.2	5166916	173.727	98.88	0.39	0	0	1.40369	0.00807987	0	1.40323	0.00807723	SRS2341708	SRR5810968
2002013169	29	620724	35.1	5446326	117.832	98.88	0.33	0	4	371.271	3.15085	1	184.874	1.56897	SRS1063369	SRR2339642
2002013170	33	369896	35.1	5441077	161.796	98.65	0.39	0	4	426.224	2.63433	1	464.72	2.87227	SRS1063371	SRR2339643
2002013171	27	899665	35.1	5351292	143.279	98.88	0.39	0	4	455.21	3.1771	0	1.86838	0.0130402	SRS2341707	SRR5810969
2002013175	30	868120	35.1	5446440	184.387	98.88	0.39	0	5	622.714	3.3772	1	257.855	1.39844	SRS1063372	SRR2339644
2002013176	23	899625	35.2	5175135	166.236	98.88	0.39	0	0	7.03222	0.0423027	0	0.868914	0.005227	SRS2341706	SRR5810970
2002013177	23	586966	35.2	5157800	133.497	98.88	0.39	0	0	0.490318	0.00367287	0	0.865856	0.00648595	SRS2341705	SRR5810971
2002013178	30	565173	35.1	5445169	62.9428	98.88	0.39	0	4	224.734	3.57045	1	151.095	2.40052	SRS1063373	SRR2339645
2002013179	27	868180	35.1	5296526	121.932	98.05	0.39	0	5	504.891	4.14077	0	1.91773	0.0157279	SRS2341704	SRR5810972
2002013180	29	786092	35.1	5445904	245.237	98.88	0.39	0	4	728.47	2.97047	1	540.838	2.20537	SRS1063374	SRR2339647
2002013181	29	786212	35.1	5446558	240.829	98.88	0.33	0	4	1320.19	5.48185	1	243.198	1.00984	SRS1063375	SRR2339648
2002013182	28	786040	35.1	5445957	204.244	98.88	0.39	0	4	683.878	3.34833	1	478.645	2.34349	SRS1063378	SRR2339651
2002013185	30	620703	35.1	5443124	312.258	98.88	0.39	0	5	987	3.16349	1	5.04561	0.0161585	SRS2341703	SRR5810973
2002013187	32	586984	35.1	5447927	310.134	98.88	0.39	0	4	946.368	3.05148	1	698.797	2.25321	SRS1063381	SRR2339652
2002013189	29	620803	35.1	5446389	348.454	98.88	0.39	0	4	1183.87	3.39749	1	713.493	2.0476	SRS1063384	SRR2339676
2002013190	24	868153	35.2	5170767	145.759	98.79	0.39	0	0	0.964509	0.00661716	0	0.848878	0.00582387	SRS2341711	SRR5810964
2002013191	29	620752	35.1	5446972	143.176	98.88	0.39	0	4	399.637	2.79122	1	260.393	1.81869	SRS1063387	SRR2339728
2002013192	28	586921	35.1	5311878	121.564	97.66	0.39	0	4	495.236	4.07388	0	1.69944	0.0139799	SRS2341712	SRR5810965
2002013193	28	868308	35.1	5350914	169.765	98.69	0.39	0	4	668.298	3.93662	0	2.6407	0.015555	SRS2341601	SRR5811078
2002013194	31	791693	35.1	5447421	337.614	98.61	0.39	0	6	824	2.44305	1	688.674	2.03983	SRS2341598	SRR5811077
2002013195	32	369882	35.1	5346734	171.231	98.74	0.39	0	4	607.049	3.5452	0	2.76218	0.0161313	SRS2341596	SRR5811080
2002013199	20	896426	35.2	5236530	128.869	98.26	0.39	0	0	1.30946	0.0101612	1	328.614	2.54999	SRS2341597	SRR5811079
2002721535	26	586962	35.2	5171199	181.826	98.73	0.39	0	0	1.62783	0.00895266	0	1.24337	0.00683824	SRS2341594	SRR5811082
2002721536	25	586748	35.2	5171044	136.286	98.71	0.34	0	0	0.447495	0.0032835	0	0.931763	0.00683682	SRS2341595	SRR5811081
2002721537	30	899674	35.1	5443034	105.783	98.88	0.39	0	5	312.538	2.95453	1	172.777	1.63332	SRS1063398	SRR2339757
2002721538	29	786182	35.1	5446394	61.8177	98.88	0.39	0	4	195.142	3.15673	1	141.776	2.29346	SRS1063390	SRR2339823
2002721539	31	786629	35.1	5443033	103.796	98.65	0.39	0	4	409.532	3.94555	1	262.16	2.52572	SRS1063402	SRR2339898
2002721540	32	620418	35.1	5445002	91.3201	98.88	0.39	0	4	323.738	3.54509	1	243.155	2.66267	SRS1063401	SRR2339940
2002721542	24	868277	35.2	5173261	155.241	98.88	0.39	0	0	0.359702	0.00231705	0	1.15637	0.00744887	SRS2341592	SRR5811084
2002721543	24	586973	35.2	5172440	153.024	98.6	0.39	0	0	0.703993	0.00460054	0	0.937773	0.00612828	SRS2341593	SRR5811083
2002721544	28	868218	35.1	5351403	169.837	98.88	0.39	0	4	666.843	3.92638	0	2.56108	0.0150797	SRS2341590	SRR5811086
2002721547	25	867909	35.2	5265709	136.895	98.79	0.39	0	0	1.40017	0.010228	1	313.014	2.28652	SRS2341591	SRR5811085
2002721549	24	868205	35.2	5172475	115.707	98.79	0.39	0	0	0.775548	0.00670266	0	0.852042	0.00736376	SRS2341634	SRR5811041
2002721550	27	899676	35.1	5446050	55.3269	98.88	0.39	0	4	182.112	3.29155	1	109.268	1.97496	SRS2341636	SRR5811042
2002721552	31	586948	35.1	5442595	68.67	98.6	0.39	0	4	297.089	4.32633	1	192.936	2.80961	SRS2341638	SRR5811039
2002721553	24	871543	35.2	5128286	143.256	97.55	0.42	0	2	5.63959	0.0393672	0	0.959602	0.0066985	SRS2341635	SRR5811040
2002721556	28	899683	35.1	5442681	60.3846	98.88	0.39	0	4	234.058	3.87612	1	133.388	2.20897	SRS2341631	SRR5811045
2002721558	27	584888	35.1	5348277	145.815	98.74	0.39	0	4	490.077	3.36095	0	1.9908	0.013653	SRS2341629	SRR5811046
2002721559	28	899676	35.1	5445677	67.4254	98.88	0.39	0	4	132.653	1.96741	1	88.3112	1.30976	SRS2341633	SRR5811043
2002721561	28	791497	35.1	5445482	63.8336	98.88	0.39	0	4	228.022	3.57213	1	139.636	2.1875	SRS2341630	SRR5811044
2002721562	25	868288	35.2	5267594	182.366	98.88	0.39	0	0	1.1271	0.00618046	1	224.212	1.22946	SRS2341626	SRR5811048
2002721563	33	365318	35.1	5446286	105.003	98.88	0.39	0	4	324.823	3.09345	1	208.431	1.98499	SRS1063411	SRR2339961
2002721564	29	587015	35.1	5351626	115.615	98.88	0.39	0	4	383.427	3.31641	0	3.40764	0.029474	SRS2341627	SRR5811049
2002721565	41	369900	35.1	5457807	276.789	98.88	0.39	0	4	1049	3.79179	1	572.632	2.06884	SRS2341528	SRR5811148
2002721566	39	369904	35.1	5481195	154.648	98.88	0.44	0	4	478.497	3.09411	1	251.646	1.62722	SRS1063406	SRR2340010
2002721567	35	331497	35.1	5445963	44.5157	98.88	0.39	0	4	146.426	3.28931	1	84.6728	1.90209	SRS1063415	SRR2340041
2002721568	27	899668	35.1	5350468	132.665	98.88	0.39	0	4	412.129	3.10655	0	1.79055	0.0134968	SRS2341529	SRR5811147
2002721569	35	369904	35.1	5445887	88.4137	98.81	0.39	0	4	319.082	3.60896	1	198.322	2.24312	SRS1063425	SRR2340073
2002721570	36	365285	35.1	5449095	114.516	98.81	0.39	0	4	353.961	3.09092	1	229.803	2.00673	SRS1063428	SRR2340171
2002721571	37	364631	35.1	5440610	120.609	98.65	0.39	0	4	394.857	3.27386	1	286.98	2.37942	SRS1063433	SRR2340230
2002721573	29	868279	35.1	5351009	122.585	98.88	0.39	0	4	449.417	3.66617	0	1.52092	0.0124071	SRS2341530	SRR5811146
2002721574	34	586965	35.1	5350389	164.202	98.88	0.39	0	6	553.36	3.36999	0	2.96454	0.0180542	SRS2341531	SRR5811145
2002721575	37	365318	35.1	5452590	352.266	98.88	0.39	0	4	1487	4.2239	1	720.14	2.04431	SRS2341524	SRR5811152
2002721578	30	868289	35.1	5258557	120.039	97.2	0.39	0	5	572.567	4.76984	0	1.89115	0.0157545	SRS2341525	SRR5811151
2002721579	30	586905	35.1	5351111	106.152	98.6	0.39	0	4	411.567	3.87715	0	1.75955	0.0165758	SRS2341526	SRR5811150
2002721580	36	331571	35.1	5448375	377.223	98.88	0.39	0	4	1157	3.06758	1	895.899	2.37499	SRS2341527	SRR5811149
2002721583	26	868179	35.2	5172014	134.016	98.88	0.39	0	0	1.11197	0.00829728	0	1.17145	0.00874115	SRS2341522	SRR5811154
2002721585	26	631650	35.2	5162989	133.916	98.79	0.39	0	1	11.1514	0.083272	0	1.64029	0.0122486	SRS2341523	SRR5811153
2002734034	30	620116	35.1	5445094	85.7687	98.79	0.39	0	4	271.936	3.17057	1	160.791	1.8747	SRS1063430	SRR2340252
2002734036	23	899220	35.2	5171281	112.102	98.79	0.39	0	0	0.768668	0.00685687	0	0.886313	0.00790633	SRS2341552	SRR5811124
2002734037	24	868005	35.2	5172202	131.007	98.79	0.39	0	0	0.865322	0.00660516	0	1.2324	0.00940715	SRS2341550	SRR5811125
2002734039	37	369901	35.1	5442986	36.341	98.79	0.39	0	4	165.394	4.55117	1	131.492	3.61827	SRS1063435	SRR2340304
2002734040	25	867932	35.2	5249862	322.453	98.83	0.39	0	0	2.35	0.00731429	1	763.751	2.36857	SRS2341551	SRR5811126
2002734044	26	729657	35.1	5444071	70.1274	98.88	0.39	0	4	248.742	3.54701	1	147.979	2.11015	SRS2341549	SRR5811127
2002734047	33	364941	35.1	5429783	46.1634	98.85	0.39	0	4	318.494	6.89928	1	160.599	3.47893	SRS1063434	SRR2340305
2002734049	26	898775	35.1	5349388	123.89	98.79	0.39	0	4	610.838	4.93049	0	2.71852	0.021943	SRS2341557	SRR5811120
2002734054	25	867826	35.2	5265091	111.058	98.77	0.39	0	0	0.792391	0.00713493	1	409.886	3.69074	SRS2341555	SRR5811121
2002734057	30	786038	35.1	5446448	149.114	98.88	0.39	0	4	435.13	2.91811	1	248.8	1.66852	SRS1063436	SRR2340349
2002734058	29	620671	35.1	5445955	165.784	98.88	0.39	0	4	478.227	2.88465	1	306.711	1.85007	SRS1063443	SRR2340350
2002734060	27	786065	35.1	5445493	137.022	98.81	0.39	0	4	415.953	3.03565	1	271.471	1.98121	SRS1063440	SRR2340435
2002734062	29	791605	35.1	5445440	128.375	98.88	0.39	0	4	477.022	3.71585	1	265.932	2.07152	SRS2341554	SRR5811122
2002734065	23	899213	35.2	5171361	131.438	98.79	0.39	0	0	1.15028	0.0087515	0	1.45522	0.0110716	SRS2341553	SRR5811123
2002734066	22	868332	35.2	5163456	153.053	98.88	0.39	0	0	1.27049	0.00830099	0	1.81544	0.0118615	SRS2341548	SRR5811128
2002734067	26	899678	35.1	5350755	112.535	98.88	0.39	0	4	532.535	4.73218	0	2.45183	0.0217874	SRS2341547	SRR5811129
2002734068	31	586777	35.1	5445089	245.253	98.88	0.39	0	4	988.383	4.03005	1	527.909	2.15251	SRS2341444	SRR5811233	MEDOID
2002734070	30	596369	35.1	5445970	51.5913	98.88	0.39	0	4	175.897	3.40944	1	104.697	2.02935	SRS2341443	SRR5811232
2002734071	30	620788	35.1	5445565	65.0937	98.88	0.39	0	4	238.722	3.66735	1	156.095	2.39801	SRS2341442	SRR5811235
2002734072	23	899646	35.2	5172106	124.276	98.88	0.39	0	0	0.822664	0.00661966	0	1.02952	0.00828412	SRS2341441	SRR5811234
2002734073	37	331501	35.1	5446529	187.88	98.88	0.39	0	4	627.564	3.34024	1	290.338	1.54534	SRS2341448	SRR5811229
2002734075	25	868139	35.2	5175238	165.232	98.88	0.39	0	0	3.89497	0.0235727	0	1.0409	0.00629964	SRS2341447	SRR5811228
2002734076	30	791459	35.1	5445622	153.981	98.5	0.39	0	4	263.383	1.7105	1	314.452	2.04215	SRS2341446	SRR5811231
2002734078	50	331137	35.1	5363594	333.373	98.79	0.39	0	4	1072	3.2156	6	476.228	1.42851	SRS2341445	SRR5811230
2002734080	31	586961	35.1	5350968	146.431	98.97	0.39	0	4	525.282	3.58722	0	2.18726	0.0149371	SRS2341451	SRR5811225
2002734081	30	620756	35.1	5445139	75.855	98.88	0.39	0	4	269.59	3.55402	1	127.4	1.67953	SRS2341452	SRR5811224
2002734082	25	586368	35.2	5172940	146.816	98.88	0.39	0	0	0.264369	0.00180068	0	1.11082	0.00756607	SRS2341491	SRR5811185
2002734083	23	899675	35.2	5172782	159.274	98.88	0.39	0	0	0.301853	0.00189518	0	0.864696	0.005429	SRS2341490	SRR5811186
2002734084	36	369836	35.1	5447112	55.7406	98.88	0.39	0	4	289.201	5.18834	1	126.773	2.27434	SRS1063446	SRR2340460
2002734085	24	868389	35.2	5176564	153.562	98.88	0.39	0	0	4.30124	0.0280097	0	1.13465	0.00738886	SRS2341493	SRR5811183
2002734086	24	867402	35.2	5173752	145.021	98.6	0.39	0	0	3.82182	0.0263535	0	1.21258	0.00836138	SRS2341492	SRR5811184
2002734088	23	899686	35.2	5172379	138.48	98.88	0.39	0	0	0.326347	0.00235663	0	0.885786	0.00639648	SRS2341499	SRR5811181
2002734089	38	365319	35.1	5452254	95.4994	98.88	0.39	0	4	376.45	3.9419	1	177.739	1.86115	SRS1063445	SRR2340461
2002734090	31	868156	35.1	5387975	129.751	98.86	0.44	0	4	390.457	3.00928	0	1.60802	0.0123931	SRS2341494	SRR5811182
2002734092	39	263168	35.1	5450891	122.876	98.88	0.39	0	4	312.812	2.54575	1	187.67	1.52731	SRS1063448	SRR2340463	MEDOID
2002734097	34	369899	35.1	5445190	41.0093	98.88	0.39	0	5	151.403	3.69191	1	76.5311	1.86619	SRS1063450	SRR2340464
2002734098	36	369901	35.1	5446143	85.6441	98.88	0.39	0	4	226.954	2.64996	1	235.144	2.7456	SRS2341497	SRR5811179
2002734099	37	345822	35.1	5448075	163.871	98.88	0.39	0	4	438.367	2.67508	1	232.972	1.42168	SRS1063451	SRR2340465
2002734100	35	369901	35.1	5446666	223.977	98.84	0.39	0	4	638.173	2.84928	1	249.942	1.11593	SRS2341495	SRR5811180
2002734101	33	369855	35.1	5444655	209.956	98.81	0.39	0	4	701	3.33936	1	164.288	0.782489	SRS2341498	SRR5811177
2002734109	35	369842	35.1	5441883	111.879	98.74	0.39	0	4	377.523	3.37439	1	185.097	1.65445	SRS1063453	SRR2340466
2002734115	35	369836	35.1	5447893	132.656	98.88	0.39	0	4	459.174	3.46139	1	249.517	1.88093	SRS1063452	SRR2340467
2002734116	35	345835	35.1	5448778	114.79	98.79	0.39	0	4	358.461	3.12275	1	216.755	1.88828	SRS1063454	SRR2340468
2002734117	35	364617	35.1	5448728	180.665	98.88	0.39	0	4	531.597	2.94244	1	432.274	2.39268	SRS1063456	SRR2340469
2002734118	34	369899	35.1	5446951	174.66	98.88	0.39	0	4	620.067	3.55014	1	368.776	2.1114	SRS1063455	SRR2340470
2002734121	34	365212	35.1	5448628	213.292	98.88	0.39	0	4	641.06	3.00555	1	410.565	1.9249	SRS1063457	SRR2340471
2002734126	38	263138	35.1	5448332	298.554	98.88	0.39	0	4	867.104	2.90435	1	490.64	1.64339	SRS1063458	SRR2340472
2002734131	37	331482	35.1	5447132	97.9735	98.88	0.39	0	4	246.866	2.51972	1	147.75	1.50806	SRS1063460	SRR2340474
2002734143	41	369908	35.2	5188819	458.879	98.79	0.39	0	8	1318	2.8743	0	8.65709	0.0188657	SRS2341496	SRR5811178
2002734144	37	364596	35.1	5447996	151.525	98.88	0.39	0	4	481.546	3.178	1	234.722	1.54907	SRS1063461	SRR2340475
2002734145	36	369901	35.1	5446749	140.549	98.5	0.39	0	4	462.9	3.29351	1	195.748	1.39273	SRS1063462	SRR2340476
2002734146	40	369877	35.2	5279122	95.994	98.86	0.4	0	0	2.50085	0.0260522	1	232.104	2.4179	SRS2341652	SRR5811023
2002734147	38	324490	35.1	5447502	127.756	98.5	0.39	0	5	405.978	3.17778	1	322.041	2.52076	SRS1063463	SRR2340477
2002734148	45	255992	35.1	5449158	32.6811	98.79	0.39	0	4	154.98	4.7422	1	89.0322	2.72427	SRS1063464	SRR2340478
2002734151	33	369894	35.1	5447461	59.4267	98.88	0.39	0	5	152.125	2.55988	1	119.105	2.00423	SRS1063465	SRR2340479
2002734152	38	369904	35.1	5449148	63.7641	98.88	0.39	0	4	130.432	2.04554	1	61.3522	0.962175	SRS2341653	SRR5811022
2002734153	36	369873	35.1	5446899	86.8797	98.79	0.39	0	4	293.595	3.37933	1	193.412	2.2262	SRS1063466	SRR2340480
2002734156	25	868271	35.2	5268043	422.77	98.5	0.39	0	0	1.05	0.00250612	0	61.8244	0.146237	SRS2341655	SRR5811021
2002734157	38	369899	35.1	5448402	93.4442	98.88	0.39	0	4	85.4736	0.914703	1	75.0897	0.803578	SRS1063468	SRR2340481
2002734158	38	365332	35.1	5452331	75.3228	98.88	0.39	0	4	211.301	2.80527	1	153.263	2.03474	SRS1063469	SRR2340482
2002734160	39	369859	35.1	5448853	93.5945	98.88	0.39	0	4	241.119	2.5762	1	207.622	2.21832	SRS1063470	SRR2340483
2002734162	86	369816	35.1	5359284	305.29	98.88	0.39	0	0	6.35	0.0208041	1	512.357	1.67826	SRS2341656	SRR5811020
2002734163	73	369899	35.2	5233173	256.505	98.88	0.39	0	0	2	0.00789784	0	3.75109	0.0146239	SRS2341657	SRR5811019
2002734165	520	17279	35.1	5370382	9.83628	97.65	1.45	12.5	5	40.4005	4.1073	1	250.067	2.54838	SRS1063472	SRR2340485
2002734167	33	587033	35.1	5443729	74.9873	98.79	0.39	0	4	234.982	3.13363	1	168.518	2.24728	SRS2341658	SRR5811018
2002734174	35	263054	35.1	5447546	120.74	98.88	0.39	0	4	602.845	4.99293	1	332.978	2.75781	SRS1063473	SRR2340486
2002734175	33	369899	35.1	5434749	117.26	98.88	0.4	0	4	532.998	4.54543	1	286.901	2.44671	SRS1063475	SRR2340487
2002734176	34	365318	35.1	5445634	121.514	98.79	0.39	0	5	492.662	4.05434	1	333.099	2.74123	SRS1063474	SRR2340488
2002734180	36	369894	35.1	5440191	128.817	98.6	0.39	0	4	569.744	4.4229	1	294.192	2.2838	SRS1063477	SRR2340489
2002734183	71	365319	35.2	5332912	242.311	98.81	0.39	0	0	1.3	0.00537065	1	606.047	2.50111	SRS2341660	SRR5811017
2002734184	40	324728	35.1	5446026	49.3544	98.88	0.39	0	4	287.678	5.82883	3	153.109	3.10224	SRS1063476	SRR2340490
2002734186	26	510412	35.2	5174948	300.922	98.88	0.39	0	1	812	2.70055	1	451.178	1.49932	SRS2341659	SRR5811016
2002734187	28	791642	35.1	5446027	165.099	98.88	0.39	0	4	289.131	1.75126	1	215.947	1.30798	SRS1063478	SRR2340491
2002734193	30	565143	35.1	5445435	62.4919	98.88	0.39	0	4	208.265	3.33267	1	155.987	2.49612	SRS2341662	SRR5811015
2002734195	32	575090	35.1	5444872	84.992	98.5	0.39	0	4	249.785	2.93892	1	203.526	2.39465	SRS2341661	SRR5811014
2002734197	32	620736	35.1	5445650	289.281	98.88	0.39	0	4	842	2.91229	1	525.893	1.81793	SRS2341473	SRR5811203
2002734200	28	785955	35.1	5440638	42.7692	98.88	0.39	0	4	120.035	2.80657	1	89.7846	2.09928	SRS1063479	SRR2340492
2002734201	29	786108	35.1	5446911	46.0951	98.88	0.39	0	4	148.237	3.21589	1	98.5835	2.1387	SRS1063480	SRR2340505
2002734203	36	369859	35.1	5446161	80.3732	98.88	0.39	0	4	249.12	3.09954	1	106.666	1.32713	SRS1063505	SRR2340513
2002734204	35	369850	35.1	5445878	84.5122	98.88	0.39	0	4	239.653	2.83572	1	174.307	2.0625	SRS1063506	SRR2340624
2002734205	32	565075	35.1	5445832	41.5862	98.71	0.39	0	4	117.412	2.82334	1	76.9065	1.84933	SRS1063531	SRR2340670
2002734211	30	620709	35.1	5447875	39.6864	98.88	0.39	0	4	112.714	2.84012	1	83.963	2.11566	SRS1063530	SRR2340697
2002734212	33	369904	35.1	5448371	47.1526	98.88	0.39	0	4	90.4338	1.9179	1	95.0907	2.01666	SRS1063540	SRR2340730
2002734213	33	369903	35.1	5446354	69.6123	98.5	0.39	0	4	198.434	2.85055	1	157.871	2.26787	SRS2341472	SRR5811204
2002734218	31	586980	35.1	5446109	81.204	98.88	0.39	0	4	168.855	2.07939	1	140.481	1.72998	SRS1063546	SRR2340803
2002734220	30	791574	35.1	5445272	43.007	98.88	0.39	0	4	83.2734	1.93627	1	87.7177	2.03961	SRS1063543	SRR2340857
2002734224	27	899802	35.1	5445116	40.5048	98.79	0.39	0	4	172.395	4.25616	1	77.9625	1.92477	SRS1063552	SRR2340858
2002734233	31	369904	35.1	5446406	37.2773	98.5	0.39	0	4	83.4861	2.2396	1	91.6322	2.45813	SRS1063548	SRR2340910
2002734235	26	868100	35.2	5268508	418.619	98.88	0.39	0	0	3.19	0.00762788	1	858.645	2.05114	SRS2341471	SRR5811205
2002734236	27	785871	35.1	5444812	44.4585	98.88	0.39	0	4	103.102	2.31905	1	104.238	2.34462	SRS1063582	SRR2340969
2002734238	31	586901	35.1	5446473	40.7443	98.88	0.39	0	4	81.3709	1.99711	1	90.2741	2.21563	SRS1063562	SRR2340986
2002734240	30	575164	35.1	5446355	515.342	98.88	0.39	0	4	1530	2.9702	0	301.169	0.584405	SRS2341470	SRR5811206
2002734244	28	785632	35.1	5446179	37.473	98.88	0.39	0	4	111.173	2.96674	1	76.5132	2.04182	SRS1063317	SRR2339241
2002734246	28	586822	35.1	5433158	40.4182	98.86	0.39	0	4	106.74	2.64088	1	84.5722	2.09243	SRS1063324	SRR2339291
2002734247	39	364072	35.1	5482314	436.289	98.79	0.44	0	4	1684	3.86091	0	103.314	0.236803	SRS2341469	SRR5811207
2002734251	24	596018	35.2	5138276	314.588	98.88	0.39	0	0	11.32	0.036009	0	4.09402	0.0130139	SRS2341468	SRR5811208
2002734255	34	365281	35.1	5444493	43.3845	98.85	0.39	0	4	142.31	3.2802	1	103.528	2.38629	SRS1063329	SRR2339356
2002734256	38	285103	35.1	5415338	67.3824	98.31	0.39	0	4	196.375	2.91433	1	140.294	2.08206	SRS1063327	SRR2339381
2002734264	36	365284	35.1	5445794	49.6587	98.82	0.39	0	4	108.785	2.19065	1	80.4001	1.61905	SRS1063335	SRR2339406
2002734266	32	417648	35.1	5444179	67.9677	98.69	0.39	0	4	177.086	2.60544	1	134.891	1.98464	SRS1063332	SRR2339493
2002734271	30	619415	35.1	5443526	36.9288	98.79	0.39	0	4	114.957	3.11294	1	75.9214	2.05588	SRS1063339	SRR2339516
2002734276	34	581054	35.1	5446863	28.5541	98.22	0.39	0	4	89.0923	3.12012	1	53.0123	1.85656	SRS1063338	SRR2339549
2002734277	32	729756	35.1	5442922	64.6889	98.86	0.39	0	4	192.953	2.98279	1	127.831	1.97609	SRS1063341	SRR2339584
2002734278	42	255643	35.1	5448498	43.573	98.88	0.39	0	5	113.544	2.60584	1	59.2012	1.35867	SRS1063340	SRR2339613
2002734283	79	369785	35.1	5401499	336.978	98.54	0.39	0	0	2.92	0.00868976	1	722.687	2.14461	SRS2341467	SRR5811209
2002734286	41	365281	35.1	5469091	63.8399	98.86	0.44	0	4	182.202	2.85404	1	126.247	1.97756	SRS1063343	SRR2339615
2002734290	32	369815	35.1	5443114	57.4908	98.82	0.39	0	4	186.29	3.24034	1	119.638	2.081	SRS1063345	SRR2339616
2002734291	37	565193	35.1	5483154	36.2304	98.88	0.44	0	4	100.384	2.7707	1	70.1135	1.93521	SRS1063344	SRR2339617
2002734293	39	365318	35.1	5485396	106.985	98.88	0.44	0	4	305.16	2.85237	1	211.476	1.97669	SRS1063347	SRR2339618
2002734295	28	587024	35.2	5264863	396.619	98.79	0.39	0	0	2.95	0.00744716	1	864.297	2.17916	SRS2341466	SRR5811210
2002734296	38	369815	35.1	5445838	49.1367	98.79	0.39	0	5	169.11	3.44161	1	119.294	2.42779	SRS1063346	SRR2339619
2002734322	29	426310	35.1	5418208	69.3733	97.98	0.39	0	4	202.015	2.912	1	156.245	2.25223	SRS2341465	SRR5811211
2002734373	40	255563	35.1	5443196	206.98	98.88	0.39	0	4	1496.7	7.23114	1	598.571	2.89192	SRS2341464	SRR5811212
2002734582	34	365294	35.1	5447841	141.411	98.88	0.39	0	4	445.673	3.15163	1	253.237	1.79079	SRS2341477	SRR5811199
2002734583	35	369900	35.1	5448575	300.777	98.88	0.39	0	4	882.125	2.93282	1	460.882	1.5323	SRS2341476	SRR5811200
2002734584	35	369900	35.1	5447403	84.7331	98.88	0.39	0	4	292.108	3.44739	1	124.353	1.46759	SRS2341475	SRR5811201
2002734585	34	369900	35.1	5448480	123.464	98.88	0.39	0	4	410.157	3.32208	1	189.975	1.53871	SRS2341474	SRR5811202
2002734621	36	369925	35.1	5446555	177.692	98.88	0.39	0	4	863.511	4.85961	1	407.331	2.29235	SRS2341481	SRR5811195
2002734628	36	263173	35.1	5448793	149.256	98.88	0.39	0	4	418.233	2.80212	1	306.276	2.05202	SRS2341480	SRR5811196
2002734629	36	331453	35.1	5446720	42.688	98.88	0.39	0	4	189.889	4.4483	1	97.5253	2.28461	SRS2341479	SRR5811197
2002734630	38	265443	35.1	5445633	165.123	98.88	0.39	0	4	1219.97	7.38825	1	522.183	3.16238	SRS2341478	SRR5811198
2002734631	35	365286	35.1	5445413	170.938	98.88	0.39	0	4	1174.71	6.87215	1	507.701	2.97009	SRS2341694	SRR5810982
2002734632	35	365213	35.1	5445726	72.3577	98.88	0.39	0	4	290.194	4.01055	1	163.034	2.25316	SRS2341690	SRR5810986
2002734633	36	369837	35.1	5449221	205.356	98.88	0.39	0	4	559.408	2.72409	1	414.088	2.01644	SRS2341434	SRR5811242
2002734634	38	268661	35.1	5444010	90.8855	98.88	0.39	0	4	700.016	7.70218	1	305.533	3.36174	SRS2341435	SRR5811241
2002734635	36	285641	35.1	5448509	87.2418	98.88	0.39	0	4	352.571	4.04131	1	194.518	2.22964	SRS2341436	SRR5811240
2002734735	36	364598	35.1	5447535	201.151	98.88	0.39	0	4	607.319	3.01923	1	316.981	1.57584	SRS2341437	SRR5811239
2002734737	37	263138	35.1	5446847	158.718	98.88	0.39	0	4	556.438	3.50583	1	345.759	2.17845	SRS2341430	SRR5811246
2002734743	35	324663	35.1	5445857	127.915	98.88	0.39	0	4	950.467	7.43043	1	388.834	3.03977	SRS2341431	SRR5811245
2002734744	35	369925	35.1	5446198	155.277	98.88	0.39	0	4	728.544	4.69188	1	347.571	2.23839	SRS2341432	SRR5811244
2002734752	36	369837	35.1	5444846	173.495	98.88	0.39	0	4	1131.39	6.52116	1	485.943	2.8009	SRS2341433	SRR5811243
2002734765	32	324744	35.1	5443515	142.408	98.88	0.39	0	4	468.019	3.28646	1	287.505	2.01888	SRS2341439	SRR5811237
2002734826	37	263898	35.1	5444009	90.6848	98.88	0.39	0	4	675.812	7.45232	1	250.565	2.76304	SRS2341440	SRR5811236
2002734827	33	896305	35.1	5429153	49.7824	98.84	0.33	0	4	249.56	5.01301	1	157.773	3.16925	SRS2341696	SRR5810980
2002734831	31	575323	35.1	5443724	48.686	98.88	0.39	0	4	214.881	4.41362	1	127.125	2.61112	SRS2341695	SRR5810981
2002734832	27	899904	35.1	5443597	59.023	98.88	0.39	0	4	259.034	4.38869	1	141.199	2.39227	SRS2341698	SRR5810978
2004017841	33	364526	35.2	5267605	157.279	98.88	0.39	0	0	0.783749	0.00498319	1	298.611	1.89861	SRS2341697	SRR5810979
2006200760	328	39952	35	5391066	23.4765	97.77	1.47	9.09	4	149.081	6.35022	1	88.4876	3.7692	SRS2341700	SRR5810976
2008724145	35	365310	35.1	5445250	141.996	98.88	0.39	0	4	418.716	2.94878	1	240.742	1.69541	SRS2341699	SRR5810977
2008724154	32	409954	35.1	5448164	153.058	98.88	0.39	0	4	634.259	4.14393	1	352.716	2.30447	SRS2341701	SRR5810974
2008724155	39	255968	35.1	5446274	241.556	98.88	0.39	0	4	1275.91	5.28204	1	702.139	2.90674	SRS2341702	SRR5810975
2008724156	36	369823	35.1	5450595	34.3106	98.88	0.39	0	4	223.093	6.50216	1	114.262	3.33022	SRS2341691	SRR5810984
2008724157	34	365287	35.1	5447732	174.284	98.88	0.39	0	4	576.78	3.30943	1	320.709	1.84015	SRS2341692	SRR5810985
2008724158	36	416936	35.1	5445741	116.068	98.88	0.39	0	4	752.21	6.48078	1	298.469	2.5715	SRS2341663	SRR5811013
2008724181	37	369821	35.1	5452179	52.4097	98.88	0.39	0	4	371.959	7.09715	1	169.837	3.24056	SRS2341664	SRR5811012
2008724182	38	369821	35.1	5449163	49.8487	98.88	0.39	0	4	307.492	6.1685	1	162.339	3.25665	SRS2341602	SRR5811074
2008724183	44	291244	35.1	5451510	40.064	98.88	0.39	0	4	254.377	6.34927	1	122.385	3.05475	SRS2341604	SRR5811072
2008724185	98	123543	35.1	5440224	17.3129	98.97	0.39	0	4	92.5349	5.34486	3	50.0843	2.89289	SRS2341667	SRR5811009
2008724186	51	203303	35.1	5450341	25.9111	98.88	0.39	0	4	142.351	5.4938	1	77.2833	2.98263	SRS2341668	SRR5811008
2008724187	87	96939	35.1	5444227	17.6033	98.7	0.67	20	4	110.553	6.28024	1	60.6325	3.44438	SRS2341665	SRR5811011
2008724188	35	369812	35.1	5431767	183.04	98.81	0.39	0	5	780.525	4.26424	1	422.361	2.30748	SRS2341666	SRR5811010
2008724189	53	254153	35.1	5429809	18.7704	98.81	0.39	0	5	95.6212	5.09426	1	48.2646	2.57132	SRS2341582	SRR5811094
2008724190	35	369823	35.1	5438666	62.7758	98.81	0.39	0	5	291.199	4.63872	1	137.798	2.19509	SRS2341589	SRR5811089	MEDOID
2008724191	38	324489	35.1	5449375	60.4444	98.88	0.39	0	4	469.544	7.76819	1	193.866	3.20735	SRS2341625	SRR5811051
2008724192	43	331524	35.1	5451915	55.3795	98.88	0.39	0	4	321.331	5.80234	2	198.798	3.58975	SRS2341628	SRR5811052
2008724217	36	369837	35.1	5448501	187.038	98.88	0.39	0	4	742.327	3.96886	1	395.952	2.11696	SRS2341623	SRR5811053
2008724218	35	369837	35.1	5447637	190.703	98.88	0.39	0	4	794.814	4.1678	1	428.107	2.24489	SRS2341622	SRR5811054
2008724219	39	369837	35.1	5451956	497.572	98.88	0.39	0	4	1776.68	3.57071	1	1001.8	2.01337	SRS2341620	SRR5811055
2008724220	33	899804	35.1	5446353	222.245	98.88	0.39	0	4	857.063	3.85638	1	461.694	2.0774	SRS2341621	SRR5811056
2008724221	36	364713	35.1	5447843	244.823	98.88	0.39	0	4	1111.53	4.54014	1	533.587	2.17948	SRS2341617	SRR5811057
2008724717	34	288550	35.1	5445215	112.06	98.88	0.39	0	4	545.712	4.86983	1	279.827	2.49712	SRS2341619	SRR5811058
2008724724	35	369883	35.1	5444530	255.546	98.74	0.39	0	4	906.177	3.54604	1	634.638	2.48346	SRS2341618	SRR5811059
2008724737	42	255509	35.1	5446628	171.384	98.88	0.39	0	4	1232.92	7.19387	3	576.543	3.36404	SRS2341615	SRR5811060
2008724811	37	365288	35.1	5449788	206.88	98.88	0.39	0	4	808.376	3.90746	1	474.47	2.29345	SRS2341584	SRR5811092
2008724812	37	267657	35.1	5446937	156.073	98.88	0.39	0	4	702.34	4.50008	1	370.519	2.37401	SRS2341586	SRR5811091
2008724813	34	263782	35.1	5442874	135.691	98.88	0.39	0	4	987.647	7.27862	1	355.388	2.61909	SRS2341585	SRR5811090
2008724832	36	365360	35.1	5443116	127.008	98.74	0.39	0	4	705.548	5.55515	1	291.552	2.29554	SRS2341518	SRR5811158
2008724858	38	263992	35.1	5447974	189.207	98.88	0.39	0	4	678.38	3.58538	1	397.503	2.10089	SRS2341588	SRR5811088
2008724872	41	255416	35.1	5441533	233.21	98.88	0.39	0	4	1747.96	7.49521	1	750.357	3.21751	SRS2341587	SRR5811087
2008724920	33	369835	35.1	5439417	191.503	98.88	0.39	0	4	821.026	4.28727	1	425.164	2.22014	SRS2341569	SRR5811107
2008724996	40	263959	35.1	5445399	144.596	98.88	0.39	0	4	976.96	6.75649	1	410.95	2.84206	SRS2341506	SRR5811170
2008724997	34	331500	35.1	5444481	282.375	98.88	0.39	0	4	911.721	3.22876	1	590.919	2.09267	SRS2341532	SRR5811143
2008724999	36	263995	35.1	5439895	192.5	98.88	0.39	0	4	530.042	2.75346	1	416.15	2.16181	SRS2341539	SRR5811137
2008725011	38	263173	35.1	5447718	194.41	98.88	0.39	0	4	798.825	4.10897	1	514.044	2.64412	SRS2341562	SRR5811114
2008725012	48	186883	35.1	5445216	58.2283	98.88	0.39	0	4	358.103	6.14998	1	160.745	2.7606	SRS2341560	SRR5811115
2008725013	38	285607	35.1	5449472	349.42	98.88	0.39	0	4	1505.72	4.30921	1	776.121	2.22117	SRS2341564	SRR5811112
2008725014	36	331519	35.1	5447367	259.081	98.88	0.39	0	4	1095.26	4.22748	1	566.481	2.1865	SRS2341563	SRR5811113	MEDOID
2008725015	34	369900	35.1	5446765	145.903	98.88	0.39	0	4	484.892	3.32338	1	246.794	1.6915	SRS2341558	SRR5811118
2008725017	31	587134	35.1	5445425	109.931	98.88	0.39	0	4	363.459	3.30626	1	204.17	1.85726	SRS2341556	SRR5811119
2008725019	36	324617	35.1	5441772	125.555	98.88	0.39	0	4	617.745	4.92011	1	373.475	2.97459	SRS2341561	SRR5811116
2008725020	37	284915	35.1	5455369	159.458	98.77	0.95	0	4	669.464	4.19836	1	340.216	2.13357	SRS2341559	SRR5811117
2008725069	37	369820	35.1	5447088	54.5972	98.88	0.39	0	4	373.121	6.83406	1	179.005	3.27865	SRS2341568	SRR5811110
2008725080	40	365287	35.1	5449928	52.2136	98.88	0.39	0	4	355.451	6.80763	1	195.571	3.7456	SRS2341565	SRR5811111
2008725081	43	323490	35.1	5446602	46.2487	98.88	0.39	0	4	308.976	6.68075	3	157.355	3.40237	SRS2341538	SRR5811138
2008725092	31	586879	35.1	5443555	45.2261	98.88	0.39	0	4	86.909	1.92165	1	117.144	2.59019	SRS2341713	SRR5810961
2008725094	28	867782	35.1	5442912	49.1325	98.88	0.39	0	4	139.475	2.83876	1	126.002	2.56454	SRS2341533	SRR5811140
2010719149	38	263171	35.1	5445442	217.379	98.88	0.39	0	4	1133.04	5.21229	1	621.955	2.86116	SRS2341537	SRR5811139
2011218264	31	369883	35.1	5435274	156.234	98.88	0.39	0	4	668.205	4.27693	1	422.22	2.70248	SRS2341536	SRR5811142	MEDOID
2013833043	45	203303	35.1	5451189	49.4324	98.88	0.39	0	4	281.094	5.68644	3	156.582	3.1676	SRS2341640	SRR5811036
3000015246	27	867840	35.1	5437644	58.7844	98.88	0.39	0	4	229.19	3.89882	1	134.798	2.29309	SRS2341543	SRR5811133
3000015247	28	867069	35.1	5437896	49.1249	98.88	0.39	0	4	145.367	2.95913	1	135.572	2.75974	SRS2341544	SRR5811132
3000015248	29	867765	35.1	5443135	65.2839	98.88	0.39	0	4	220.089	3.37126	1	191.979	2.94069	SRS2341501	SRR5811175
3000015250	28	899509	35.1	5444465	50.358	98.88	0.39	0	4	178.953	3.55361	1	106.375	2.11238	SRS2341500	SRR5811176
3000015251	27	899778	35.1	5443215	50.3602	98.88	0.39	0	4	179.319	3.56073	1	107.574	2.1361	SRS2341488	SRR5811188
3000015252	27	899778	35.1	5442911	51.0803	98.88	0.39	0	4	176.471	3.45477	1	106.388	2.08276	SRS2341519	SRR5811157
3000015257	28	899778	35.1	5441650	58.6961	98.88	0.39	0	4	220.256	3.75249	1	128.009	2.18088	SRS2341505	SRR5811171
3000015495	33	586873	35.1	5444896	162.161	98.88	0.39	0	4	517.506	3.19131	1	306.431	1.88967	SRS2341504	SRR5811172
3000015496	30	587050	35.1	5445260	137.775	98.88	0.39	0	4	465.401	3.37798	1	268.591	1.94949	SRS2341503	SRR5811173
3000015497	33	565059	35.1	5444721	171.243	98.88	0.39	0	4	603.479	3.52412	1	340.273	1.98708	SRS2341502	SRR5811174
3000015498	34	369833	35.1	5446447	131.187	98.88	0.39	0	4	521.525	3.97543	1	318.992	2.43158	SRS2341720	SRR5810955
3000015499	29	586908	35.1	5351286	169.457	98.83	0.39	0	4	724.801	4.2772	0	2.66769	0.0157426	SRS2341715	SRR5810960
3000015500	31	868392	35.1	5446181	151.807	98.88	0.39	0	6	570.708	3.75943	1	301.736	1.98763	SRS2341454	SRR5811223
3000015501	30	586905	35.1	5446237	173.849	98.88	0.39	0	4	652.736	3.75461	1	339.986	1.95564	SRS2341453	SRR5811222
3000015502	28	899684	35.1	5446953	172.962	98.88	0.39	0	4	692.502	4.00377	1	435.346	2.517	SRS2341455	SRR5811221
3000015503	32	587061	35.1	5446004	154.456	98.88	0.39	0	4	745.357	4.82569	1	408.101	2.64218	SRS2341456	SRR5811220
3000015504	29	791512	35.1	5446223	135.157	98.88	0.39	0	4	519.679	3.84499	1	268.839	1.98908	SRS2341449	SRR5811227
3000015505	28	791488	35.1	5437886	139.785	98.88	0.39	0	4	555.108	3.97116	1	270.364	1.93414	SRS2341450	SRR5811226
3000015506	30	868582	35.1	5445953	144.895	98.88	0.39	0	4	634.156	4.37666	1	295.172	2.03714	SRS2341542	SRR5811134
2000031055B	30	364661	35.2	5168160	46.0463	98.38	0.39	0	0	0.0408965	0.000888162	0	0.300113	0.00651764	SRS2341546	SRR5811131
2002721572B	34	331530	35.1	5448126	89.501	98.88	0.39	0	4	443.236	4.9523	1	220.877	2.46787	SRS2341520	SRR5811156
