# Supplementary material for: Genomic Characterization and Copy Number Variation of Bacillus anthracis Plasmids pXO1 and pXO2 in a Historical Collection of 412 Strains
Source: mSystems. 2018 Aug 14;3(4):e00065-18. doi: 10.1128/mSystems.00065-18 (PMC6093989; doi:10.1128/mSystems.00065-18)
Supplement: TABLE S3 [file sys004182255st3.xlsx]

## Sheet: Sheet1
	Bacillus cereus sensu lato complex
Strain name	Bacillus [species] complex	Sample source	NCBI accession no.	SRA	Submitted by	Reference paper
CI	B. cereus biovar anthracis	Chimpanzee (spleen), Cote d'Ivore	SAMN03610233	SRS931132	Antonation, 2016	Bacillus cereus Biovar Anthracis Causing Anthrax in Sub-Saharan Africa—Chromosomal Monophyly and Broad Geographic Distribution
CAM	B. cereus biovar anthracis	Chimpanzee (bone marrow), Cameroon	SAMN03610234	SRS931211	Antonation, 2016
DRC_14-0024-1	B. cereus biovar anthracis	Goat (blood), Democratic Republic of Congo	SAMN03610237	SRS931579	Antonation, 2016
RCA_A_363-2	B. cereus biovar anthracis	Elephant (fat tissue), Central African Republic	SAMN03610235	SRS931212	Antonation, 2016
RCA_A_364-1	B. cereus biovar anthracis	Gorilla (nose swab), Central African Republic	SAMN03610236	SRS931578	Antonation, 2016
G9241	Human-pathogenic B. cereus	Human, USA	CP009590.1	SRX1150918	Hoffmaster, 2004	Identification of anthrax toxin genes in a Bacillus cereus associated with an illness resembling inhalation anthrax
FL2013	Human-pathogenic B. cereus	Human, USA	JHQN01000000	--	Marston, 2016	Anthrax Toxin-Expressing Bacillus cereus Isolated from an Anthrax-Like Eschar
BcLA2007	Human-pathogenic B. cereus	Human, USA	MUBB00000000	--	Pena-Gonzalez, 2017	Draft Genome Sequence of Bacillus cereus LA2007, a Human-Pathogenic Isolate Harboring Anthrax-Like Plasmids
03BB87	Human-pathogenic B. cereus	Human, USA	CP009941.1	SRR1617632	Johnson, 2015	Finished Genome Sequence of Bacillus cereus Strain 03BB87, a Clinical Isolate with B. anthracis Virulence Genes.", Genome Announc, 2015 Jan 15;3(1)
03BB102	Human-pathogenic B. cereus	Human, USA	CP001407	SRR2171418	Hoffmaster, 2006	Characterization of Bacillus cereus Isolates Associated with Fatal Pneumonias: Strains Are Closely Related to Bacillus anthracis and Harbor B. anthracis Virulence Genes
Elc2	Human-pathogenic B. cereus	Human, USA	?	?	?
KB1	B. thuringiensis	Arabidopsis thaliana (apoplast), South Korea	LSNJ00000000.1	SRR3214252	Jeong, 2016	Genome Sequence of the Endophytic Bacterium Bacillus thuringiensis Strain KB1, a Potential Biocontrol Agent against Phytopathogens.", Genome Announc, 2016 Apr 21;4(2)
HD571	B. thuringiensis	Unknown	NA	SRR2171004	Johnson, 2015	Complete genome sequences for 35 biothreat assay-relevant bacillus species.", Genome Announc, 2015 Apr 30;3(2)
97-27	B. thuringiensis	Human, Unknown	GCA_000833085.1	SRR2175478	Daligault, 2014
HD1011	B. thuringiensis	Unknown, India	GCA_000832485.1	SRR2174543	Johnson, 2015	Complete genome sequences for 35 biothreat assay-relevant bacillus species.", Genome Announc, 2015 Apr 30;3(2)
4Q7	B. thuringiensis	Soil, Israel	GCA_000585975.1	SRR1174235	Jeong, 2014	Genome Sequence of the Acrystalliferous Bacillus thuringiensis Serovar Israelensis Strain 4Q7, Widely Used as a Recombination Host.", Genome Announc, 2014 Apr 3;2(2)
HD1002	B. thuringiensis	Sewage, Israel	GCA_000835025.1	SRR2175483	Johnson, 2015	Complete genome sequences for 35 biothreat assay-relevant bacillus species.", Genome Announc, 2015 Apr 30;3(2)
4A4	B. thuringiensis	Unknown	NA	ERR055715	The Wellcome Trust Sanger Institute, 2011
HBF-18	B. thuringiensis	Soil, China	NA	SRR1284263	Bi, 2014	Genomic sequencing identifies novel Bacillus thuringiensis Vip1/Vip2 binary and Cry8 toxins that have high toxicity to Scarabaeoidea larvae.", Appl Microbiol Biotechnol, 2014 Aug 1;99(2):753-60
823_BTHU	B. thuringiensis	Human, USA	NZ_JURK01000061.1	SRR1656270	Roach, 2015	A Year of Infection in the Intensive Care Unit: Prospective Whole Genome Sequencing of Bacterial Clinical Isolates Reveals Cryptic Transmissions and Novel Microbiota.", PLoS Genet, 2015 Jul 31;11(7):e1005413
tolworthi	B. thuringiensis	Unknown	GCA_001548175.1	DRR034927	Kanda, 2015	Complete Genome Sequence of Bacillus thuringiensis Serovar Tolworthi Strain Pasteur Institute Standard.", Genome Announc, 2015 Jul 2;3(4)
kurstaki-HD	B. thuringiensis	Insect larvae, Unknown	GCA_000835235.1	SRR2175480	Johnson, 2015	Complete genome sequences for 35 biothreat assay-relevant bacillus species.", Genome Announc, 2015 Apr 30;3(2)
219298	B. mycoides	Soil, New Guinea	GCA_000742855.1	SRR2145883	Daligault, 2014	Twenty Whole-Genome Bacillus sp. Assemblies, Genome Announc, 2014 Oct 9;2(5)
03BB108	B. cereus	Soil, USA	GCA_000832865.1	SRR2167785	Hoffmaster, 2006	Characterization of Bacillus cereus Isolates Associated with Fatal Pneumonias: Strains Are Closely Related to Bacillus anthracis and Harbor B. anthracis Virulence Genes
VDM019	B. cereus	Soil, Greenland	AHFO01000000	SRX113054	Van der Auwera, 2013	Whole-Genome Sequences of 94 Environmental Isolates of Bacillus cereus Sensu Lato, Genome Announc, 2013 Sept 30;1(5)
VDM034	B. cereus	Soil, Spain	AHFQ01000000	SRX113058	Van der Auwera, 2013
VD136	B. cereus	Soil, Scotland	AHFC01000000	SRX150791	Van der Auwera, 2013
VD140	B. cereus	Soil, Scotland	AHFD01000000	SRX149742	Van der Auwera, 2013
VD146	B. cereus	Soil, Scotland	AHFE01000000	SRX150793	Van der Auwera, 2013
VD214	B. cereus	Water, Scotland	AHFN01000000	SRX149744	Van der Auwera, 2013
VD131	B. cereus	Soil, Martinique	AHFA01000000	SRX150790	Van der Auwera, 2013
VD102	B. cereus	Soil, Guadeloupe	AHEW01000000	SRX115455	Van der Auwera, 2013
VD118	B. cereus	Soil, Guadeloupe	AHEZ01000000	SRX150113	Van der Auwera, 2013
VD154	B. cereus	Soil, Abu Dhabi, UAE	AHFG01000000	SRX115459	Van der Auwera, 2013
VD166	B. cereus	Soil, Dubai, UAE	AHFI01000000	SRX113115	Van der Auwera, 2013
VD184	B. cereus	Soil, Dubai, UAE	AHFK01000000	SRX149743	Van der Auwera, 2013
VDM053	B. cereus	Water, Belgium (small pond site)	AHFR01000000	SRX149745	Van der Auwera, 2013
HuA2-3	B. cereus	Soil, Belgium (site A)	AHDW01000000	SRX149740	Van der Auwera, 2013
HuB1-1	B. cereus	Soil, Belgium (site B)	AHEB01000000	SRX113111	Van der Auwera, 2013
HuB13-1	B. cereus	Soil, Belgium (site B)	AHEC01000000	SRX150112	Van der Auwera, 2013
VD078	B. cereus	Soil, Greenland	AHEV01000000	SRX113038	Van der Auwera, 2013
VD014	B. cereus	Soil, Spain	AHER01000000	SRX113028	Van der Auwera, 2013
VD133	B. cereus	Soil, Martinique	AHFB01000000	SRX113042	Van der Auwera, 2013
VD169	B. cereus	Soil, Dubai, UAE	AHFJ01000000	SRX113048	Van der Auwera, 2013
VD142	B. cereus	Soil, Scotland	AHCL01000000	SRX152311	Van der Auwera, 2013
VD148	B. cereus	Soil, Scotland	AHFF01000000	SRX113044	Van der Auwera, 2013
VDM062	B. cereus	Soil, Scotland	AHFS01000000	SRX113060	Van der Auwera, 2013
VD115	B. cereus	Soil, Guadeloupe	AHEY01000000	SRX113041	Van der Auwera, 2013
HuB4-10	B. cereus	Soil, Belgium (site B)	AHEE01000000	SRX113018	Van der Auwera, 2013
HuA3-9	B. cereus	Soil, Belgium (site A)	AHDZ01000000	SRX113014	Van der Auwera, 2013
VD022	B. cereus	Water, Belgium (small pond site)	AHCK01000000	SRX113031	Van der Auwera, 2013
BAG1O-1	B. cereus	Soil, Massachusetts (Boston site AG)	AHCN01000000	SRX149738	Van der Auwera, 2013
BAG1O-2	B. cereus	Soil, Massachusetts (Boston site AG)	AHCO01000000	SRX112987	Van der Auwera, 2013
BAG2O-2	B. cereus	Soil, Massachusetts (Boston site AG)	AHCX01000000	SRX113001	Van der Auwera, 2013
BAG2O-3	B. cereus	Soil, Massachusetts (Boston site AG)	AHCY01000000	SRX113002	Van der Auwera, 2013
BAG4O-1	B. cereus	Soil, Massachusetts (Boston site AG)	AHDF01000000	SRX113099	Van der Auwera, 2013
BAG5O-1	B. cereus	Soil, Massachusetts (Boston site AG)	AHDI01000000	SRX113103	Van der Auwera, 2013
BAG6O-1	B. cereus	Soil, Massachusetts (Boston site ES)	AHDM01000000	SRX113004	Van der Auwera, 2013
BAG1X1-1	B. cereus	Soil, Massachusetts (Boston site AG)	AHCQ01000000	SRX112992	Van der Auwera, 2013
BAG1X1-2	B. cereus	Soil, Massachusetts (Boston site AG)	AHCR01000000	SRX112994	Van der Auwera, 2013
BAG1X1-3	B. cereus	Soil, Massachusetts (Boston site AG)	AHCS01000000	SRX112995	Van der Auwera, 2013
BAG2X1-1	B. cereus	Soil, Massachusetts (Boston site AG)	AHCZ01000000	SRX113095	Van der Auwera, 2013
BAG2X1-2	B. cereus	Soil, Massachusetts (Boston site AG)	AHDA01000000	SRX113096	Van der Auwera, 2013
BAG2X1-3	B. cereus	Soil, Massachusetts (Boston site AG)	AHDB01000000	SRX202940	Van der Auwera, 2013
BAG1X2-1	B. cereus	Soil, Massachusetts (Boston site AG)	AHCT01000000	SRX112997	Van der Auwera, 2013
BAG4X12-1	B. cereus	Soil, Massachusetts (Boston site AG)	AHDG01000000	SRX113100	Van der Auwera, 2013
BAG5X12-1	B. cereus	Soil, Massachusetts (Boston site AG)	AHDK01000000	SRX113104	Van der Auwera, 2013
BAG6X1-2	B. cereus	Soil, Massachusetts (Boston site ES)	AHDP01000000	SRX113108	Van der Auwera, 2013
BAG1X2-2	B. cereus	Soil, Massachusetts (Boston site AG)	AHCU01000000	SRX112998	Van der Auwera, 2013
BAG1X2-3	B. cereus	Soil, Massachusetts (Boston site AG)	AHCV01000000	SRX149739	Van der Auwera, 2013
BAG3X2-2	B. cereus	Soil, Massachusetts (Boston site AG)	AHDE01000000	SRX113098	Van der Auwera, 2013
BAG4X2-1	B. cereus	Soil, Massachusetts (Boston site AG)	AHDH01000000	SRX113101	Van der Auwera, 2013
BAG5X2-1	B. cereus	Soil, Massachusetts (Boston site AG)	AHDL01000000	SRX113105	Van der Auwera, 2013
K-5975c	B. cereus	Food, Unknown	AHEL01000000	SRX113022	Van der Auwera, 2013
TIAC219	B. cereus	Food, Unknown	AHCJ01000000	SRX152310	Van der Auwera, 2013
ISP2954	B. cereus	Food, Unknown	AHEJ01000000	SRX149741	Van der Auwera, 2013
Schrouff	B. cereus	Food, Unknown	AHCI01000000	SRX152309	Van der Auwera, 2013
IS075	B. cereus	Mammals, Poland	AHCH01000000	SRX152308	Van der Auwera, 2013
IS845/00	B. cereus	Mammals, Poland	AHEI01000000	SRX113021	Van der Auwera, 2013
IS195	B. cereus	Mammals, Poland	AHEH01000000	SRX113020	Van der Auwera, 2013
CER074	B. cereus	Unknown	AHDT01000000	SRX113005	Van der Auwera, 2013
CER057	B. cereus	Unknown	AHDS01000000	SRX113006	Van der Auwera, 2013
MC67	B. cereus	Unknown	AHEN01000000	SRX113024	Van der Auwera, 2013
MSX-A12	B. cereus	Unknown	AHEP01000000	SRX113027	Van der Auwera, 2013
MSX-D12	B. cereus	Unknown	AHEQ01000000	SRX113114	Van der Auwera, 2013
FSL W8-0483	B. cereus	Food (Milk), USA	LOMU00000000.1	SRR2541674	Kovac, 2016	Production of hemolysin BL by Bacillus cereus group isolates of dairy origin is associated with whole-genome phylogenetic clade, BMC genomics 17.1 (2016): 581.
FSL K6-0040	B. cereus	Food (Raw Milk), USA	LOBE00000000.1	SRR2541603	Kovac, 2016
FSL W8-0520	B. cereus	Food (Processed Liquid Milk), USA	LONH00000000	SRR2541680	Kovac, 2016
FSL H7-0926	B. cereus	Food (Pasteurized 2% milk), USA	LOBD00000000	SRR2541537	Kovac, 2016
FSL K6-0069	B. cereus	Food (Raw Milk), USA	LOBB00000000	SRR2541606	Kovac, 2016
FSL H8-0482	B. cereus	Soil (areas adjacent to barns), USA	LOAZ00000000	SRR2541601	Kovac, 2016
FSL W8-0050	B. cereus	Food (condensed milk from evaporator), USA	LOMR00000000	SRR2541641	Kovac, 2016
FSL M8-0117	B. cereus	Food (Raw Milk), USA	LONG00000000	SRR2541639	Kovac, 2016
FSL K6-0267	B. cereus	Food (Raw Milk), USA	LOMP00000000	SRR2541613	Kovac, 2016
FSL K6-0073	B. cereus	Food (Raw Milk), USA	LOMO00000000	SRR2541607	Kovac, 2016
FSL K6-0067	B. cereus	Food (Raw Milk), USA	LOMN00000000	SRR2541605	Kovac, 2016
FSL W8-0767	B. cereus	Food (milk powder), USA	LOQD00000000	SRR2541718	Kovac, 2016
FSL W8-0824	B. cereus	Food (dairy product), USA	LOQB00000000	SRR2541693	Kovac, 2016
FSL W8-0640	B. cereus	Food (skim milk), USA	LOQA00000000	SRR2541688	Kovac, 2016
FSL W8-0932	B. cereus	Food (skim milk), USA	LOQC00000000	SRR2541715	Kovac, 2016
FSL W8-0275	B. cereus	Food (raw liquid milk and whey perm), USA	LOMT00000000	SRR2541668	Kovac, 2016
FSL W8-0523	B. cereus	Food (blended liquid from whey silo), USA	LOMV00000000	SRR2541686	Kovac, 2016
FSL W8-0268	B. cereus	Food (milk evaporator), USA	LOMS00000000	SRR2541662	Kovac, 2016
FSL W8-0003	B. cereus	Food (ricotta/mozzarella whey), USA	LOMQ00000000	SRR2541640	Kovac, 2016
FSL W8-0169	B. cereus	Food (Raw Milk), USA	LOBC00000000	SRR2541651	Kovac, 2016
FSL K6-0043	B. cereus	Food (Raw Milk), USA	LOMW00000000	SRR2541604	Kovac, 2016
HuA2-9	B. cereus	Water, Scotland	AHDY01000000	SRX113013	Van der Auwera, 2013	contaminated
HuB4-4	B. cereus	Soil, Martinique	AHEF01000000	SRX113113	Van der Auwera, 2013	contaminated
VD200	B. cereus		AHFM01000000	SRX113052	Van der Auwera, 2013	contaminated
VD196	B. cereus	Soil, Massachusetts (Boston site AG)	AHFL01000000	SRX113051	Van der Auwera, 2013	contaminated
HuA2-1	B. cereus		AHDV01000000	SRX113009	Van der Auwera, 2013	contaminated
VD156	B. cereus		AHFH01000000	SRX113047	Van der Auwera, 2013	contaminated
VD045	B. cereus	Soil, Massachusetts (Boston site ES)	AHET01000000	SRX113033	Van der Auwera, 2013	contaminated
VDM022	B. cereus		AHFP01000000	SRX113056	Van der Auwera, 2013	contaminated
HuA2-4	B. cereus		AHDX01000000	SRX113011	Van der Auwera, 2013	contaminated
HuA4-10	B. cereus	Soil, China	AHEA01000000	SRX113016	Van der Auwera, 2013	contaminated
HuB2-9	B. cereus	Mammals, Poland	AHED01000000	SRX113112	Van der Auwera, 2013	contaminated
HuB5-5	B. cereus		AHEG01000000	SRX113019	Van der Auwera, 2013	contaminated
BAG1O-3	B. cereus		AHCP01000000	SRX112990	Van der Auwera, 2013	contaminated
BAG2O-1	B. cereus		AHCW01000000	SRX113000	Van der Auwera, 2013	contaminated
BAG3O-2	B. cereus		AHDC01000000	SRX113097	Van der Auwera, 2013	contaminated
BAG6O-2	B. cereus		AHDN01000000	SRX113106	Van der Auwera, 2013	contaminated
BAG5X1-1	B. cereus		AHDJ01000000	SRX113102	Van der Auwera, 2013	contaminated
BAG6X1-1	B. cereus		AHDO01000000	SRX113107	Van der Auwera, 2013	contaminated
BAG3X2-1	B. cereus		AHDD01000000	SRX113003	Van der Auwera, 2013	contaminated
ISP3191	B. cereus		AHEK01000000	SRX202934	Van der Auwera, 2014	contaminated
MC118	B. cereus	Soil, Belgium (site A)	AHEM01000000	SRX113023	Van der Auwera, 2013	contaminated
MSX-A1	B. cereus		AHEO01000000	SRX113025	Van der Auwera, 2013	contaminated
BMG1.7	B. cereus		AHDQ01000000	SRX113109	Van der Auwera, 2013	contaminated
HD73	B. cereus		AHDU01000000	SRX113007	Van der Auwera, 2013	contaminated
BtB2-4	B. cereus		AHDR01000000	SRX113110	Van der Auwera, 2013	contaminated
52G	B. anthracis	Bovine, Georgia	PRJNA224563	--	Khmaladze, 2014	Phylogeography of Bacillus anthracis in the Country of Georgia Shows Evidence of Population Structuring and Is Dissimilar to Other Regional Genotypes
8903G	B. anthracis	Soil, Georgia	PRJNA224562	--	Khmaladze, 2014	Phylogeography of Bacillus anthracis in the Country of Georgia Shows Evidence of Population Structuring and Is Dissimilar to Other Regional Genotypes
9080G	B. anthracis	Soil, Georgia	PRJNA224558	--	Khmaladze, 2014	Phylogeography of Bacillus anthracis in the Country of Georgia Shows Evidence of Population Structuring and Is Dissimilar to Other Regional Genotypes
A0157	B. anthracis	Pig, USA	PRJNA270580	--	BEI, 2014	BEI Resources/American Type
A0248	B. anthracis	Unknown	PRJNA33543	--	CVI, 2009	The J. Craig Venter Institute
A1144	B. anthracis	Bovine, Argentina	PRJNA257008	--	Winegar, 2014	Consortium for Microbial Forensics and Genomics (µFORGE): Capturing Global Biodiversity of Pathogens
A16	B. anthracis	Unknown	PRJNA40303	--	Beijing Genomics Institute, 2014	unpublished
A16R	B. anthracis	Unknown	PRJNA40353	--	Beijing Genomics Institute, 2014	unpublished
Ames_A0462	B. anthracis	Bovine, USA	PRJNA273317	--	BEI Resources/American Type	unpublished
Ames_Ancestor_A2084	B. anthracis	Unknown	PRJNA10784	--	Ravel, 2008 (J. Craig Venter Institute)	The complete genome sequence of Bacillus anthracis Ames "Ancestor".", J Bacteriol, 2008 Oct 24;191(1):445-6
Ames	B. anthracis	Bovine, USA	PRJNA238045	--	Johnson, 2015	Complete genome sequences for 35 biothreat assay-relevant bacillus species.", Genome Announc, 2015 Apr 30;3(2)
BA1015	B. anthracis	Bovine, USA	PRJNA238204	--	Johnson, 2015	Complete genome sequences for 35 biothreat assay-relevant bacillus species.", Genome Announc, 2015 Apr 30;3(2)
BA1035	B. anthracis	Human, South Africa	PRJNA238135	--	Johnson, 2015	Complete genome sequences for 35 biothreat assay-relevant bacillus species.", Genome Announc, 2015 Apr 30;3(2)
BFV	B. anthracis	Charcoal, Jamaica	PRJNA243518	--	Daligault, 2014	Twenty Whole-Genome Bacillus sp. Assemblies.", Genome Announc, 2014 Oct 9;2(5)
Canadian_bison	B. anthracis	Bison, Canada	PRJNA238044	--	Johnson, 2015	Complete genome sequences for 35 biothreat assay-relevant bacillus species.", Genome Announc, 2015 Apr 30;3(2)
CDC684	B. anthracis	Unknown	PRJNA31329	--	Okinaka, 2011	An attenuated strain of Bacillus anthracis (CDC 684) has a large chromosomal inversion and altered growth kinetics, BMC genomics 12.1 (2011): 477.
Cvac02	B. anthracis	Veterinary Vaccine, China	PRJNA252785	--	Huang, 2014	State Key Laboratory of Pathogen and Biosecurity
delta_Sterne	B. anthracis	Unknown	PRJNA243519	--	Daligault, 2014	Twenty Whole-Genome Bacillus sp. Assemblies.", Genome Announc, 2014 Oct 9;2(5)
H9401	B. anthracis	Human, South Korea	PRJNA49361	--	Chun, 2012	Complete genome sequence of Bacillus anthracis H9401, an isolate from a Korean patient with anthrax.", J Bacteriol, 2012 Aug;194(15):4116-7
Han	B. anthracis	Cow, China	PRJNA252784	--	Huang, 2014	State Key Laboratory of Pathogen and Biosecurity
HYU01	B. anthracis	Soil, South Korea	PRJNA231762	--	Kim, 2014	Complete Genome Sequence of Bacillus anthracis HYU01, Isolated from Soil Samples in the Korean Peninsula.", Genome Announc, 2014 Aug 7;2(4)
K3	B. anthracis	Human, South Africa	PRJNA238080	--	Johnson, 2015	Complete genome sequences for 35 biothreat assay-relevant bacillus species.", Genome Announc, 2015 Apr 30;3(2)
Larissa	B. anthracis	Sheep, Greece	PRJNA286154	--	Antwerpen, 2015	Bundeswehr Insitute of Microbiology
Ohio_ACB	B. anthracis	Pig, USA	PRJNA238205	--	Johnson, 2015	Complete genome sequences for 35 biothreat assay-relevant bacillus species.", Genome Announc, 2015 Apr 30;3(2)
PAK_1	B. anthracis	Sheep, Pakistan	PRJNA237808	--	Johnson, 2015	Complete genome sequences for 35 biothreat assay-relevant bacillus species.", Genome Announc, 2015 Apr 30;3(2)
Pasteur	B. anthracis	Cat, Unknown	PRJNA238046	--	Johnson, 2015	Complete genome sequences for 35 biothreat assay-relevant bacillus species.", Genome Announc, 2015 Apr 30;3(2)
Pollino	B. anthracis	Bovine, Italy	PRJNA273788	--	Bundeswehr Institute of Microbiology, 2014	unpublished
RA3	B. anthracis	Bovine, France	PRJNA238136	--	Johnson, 2015	Complete genome sequences for 35 biothreat assay-relevant bacillus species.", Genome Announc, 2015 Apr 30;3(2)
SK_102	B. anthracis	Wool imported from Pakistan, USA	PRJNA238068	--	Johnson, 2015	Complete genome sequences for 35 biothreat assay-relevant bacillus species.", Genome Announc, 2015 Apr 30;3(2)
Smith_1013	B. anthracis	Unknown	PRJNA243516	--	Daligault, 2014	Twenty Whole-Genome Bacillus sp. Assemblies.", Genome Announc, 2014 Oct 9;2(5)
Sterne	B. anthracis	Unknown	PRJNA10878	--	Rasko, 2005	Genomics of the Bacillus cereus group of organisms.", FEMS Microbiol Rev, 2005 Apr;29(2):303-29
SVA11	B. anthracis	Unknown	PRJNA217316	--	Agren, 2014	Microevolution during an Anthrax outbreak leading to clonal heterogeneity and penicillin resistance.", PLoS One, 2014 Feb 13;9(2):e89112
Turkey32	B. anthracis	Human, Turkey	PRJNA236040	--	Johnson, 2015	Complete genome sequences for 35 biothreat assay-relevant bacillus species.", Genome Announc, 2015 Apr 30;3(2)
V770_NP1_R	B. anthracis	Israel	PRJNA231233	--	Cohen-Gihon, 2014	Whole-Genome Sequencing of the Nonproteolytic Bacillus anthracis V770-NP1-R Strain Reveals Multiple Mutations in Peptidase Loci.", Genome Announc, 2014 Feb 13;2(1)
Vollum_1B	B. anthracis	Human, USA	PRJNA238082	--	Johnson, 2015	Complete genome sequences for 35 biothreat assay-relevant bacillus species.", Genome Announc, 2015 Apr 30;3(2)
Vollum	B. anthracis	Unknown	PRJNA243521	--	Daligault, 2014	Twenty Whole-Genome Bacillus sp. Assemblies.", Genome Announc, 2014 Oct 9;2(5)
